# Supplementary material for: Comprehensive Metabolite Profile Uncovers the Bioactive Components, Antioxidant and Antibacterial Activities in Wild Tree Peony Leaves
Source: Int J Mol Sci. 2023 Jun 25;24(13):10609. doi: 10.3390/ijms241310609 (PMC10342129; doi:10.3390/ijms241310609)
Supplement: Supplementary file 1 [file ijms-24-10609-s001.zip]

Archive with 1 entries (1 files):
- ijms-2452206-supplementary.pdf
